# Supplementary material for: Knowledge and Perception of and Attitude toward a Premarital Screening Program in Qatar: A Cross-Sectional Study
Source: Int J Environ Res Public Health. 2022 Apr 6;19(7):4418. doi: 10.3390/ijerph19074418 (PMC8998822; doi:10.3390/ijerph19074418)
Supplement: Supplementary file 1 [file ijerph-19-04418-s001.zip]

Archive with 2 entries (2 files):
- Supplementary S2 Questionnaire.pdf
- Supplementary S1 Focus group questions.pdf
